# Supplementary material for: The Otoacoustic Emissions in the Universal Neonatal Hearing Screening in China and India: An Update on the Asian States (2005 to 2025)
Source: Children (Basel). 2026 May 28;13(6):751. doi: 10.3390/children13060751 (PMC13297380; doi:10.3390/children13060751)
Supplement: Supplementary file 1 [file children-13-00751-s001.zip]

Archive with 1 entries (1 files):
- children-4282398-supplementary.pdf
